# Supplementary material for: In Silico Screening for Pesticide Candidates against the Desert Locust Schistocerca gregaria
Source: Life (Basel). 2022 Mar 7;12(3):387. doi: 10.3390/life12030387 (PMC8953258; doi:10.3390/life12030387)
Supplement: Supplementary file 1 [file life-12-00387-s001.zip]

Archive with 1 entries (1 files):
- life-1608568-supplementary.pdf
